# Supplementary material for: Independent Clinical Impacts of Procedural Complexity on Ischemic and Bleeding Events in Patients with Acute Myocardial Infarction: Long-Term Clinical Study
Source: J Clin Med. 2022 Aug 18;11(16):4853. doi: 10.3390/jcm11164853 (PMC9410511; doi:10.3390/jcm11164853)
Supplement: Supplementary file 1 [file jcm-11-04853-s001.zip]

Archive with 1 entries (1 files):
- jcm-1828796-supplementary.pdf
